# Supplementary material for: catena-Poly[[(ethane­diol-κ2 O,O′)zinc]-μ-oxalato-κ4 O 1,O 2:O 1′,O 2′]
Source: Acta Crystallogr Sect E Struct Rep Online. 2012 Jun 2;68(Pt 7):m868. doi: 10.1107/S1600536812024361 (PMC3393149; doi:10.1107/S1600536812024361)
Supplement: Supplementary file 2 [file e-68-0m868-Isup2.hkl]

# 
# h,k,l, Fc-squared, Fo-squared, sigma(Fo-squared) and status flag 
# 
data_I
_shelx_title ' 1 in Pbca' 
_shelx_refln_list_code          4 
_shelx_F_calc_maximum      337.97 
_exptl_crystal_F_000       864.00 
_reflns_d_resolution_high  0.8349 
 
loop_ 
 _symmetry_equiv_pos_as_xyz 
 'x, y, z' 
 '-x+1/2, -y, z+1/2' 
 'x+1/2, -y+1/2, -z' 
 '-x, y+1/2, -z+1/2' 
 '-x, -y, -z' 
 'x-1/2, y, -z-1/2' 
 '-x-1/2, y-1/2, z' 
 'x, -y-1/2, z-1/2' 
 
_cell_length_a     7.6411 
_cell_length_b     9.3603 
_cell_length_c    19.5890 
_cell_angle_alpha  90.000 
_cell_angle_beta   90.000 
_cell_angle_gamma  90.000 
 
_shelx_F_squared_multiplier     1.000 
 
loop_ 
 _refln_index_h 
 _refln_index_k 
 _refln_index_l 
 _refln_F_squared_calc 
 _refln_F_squared_meas 
 _refln_F_squared_sigma 
 _refln_observed_status 
   2   0   0     7233.26     8411.39    116.21 o 
   4   0   0     1830.82     1690.99     66.98 o 
   6   0   0    14743.85    14650.49    319.45 o 
   8   0   0     2358.05     2282.09    197.42 o 
   2   1   0      753.99      731.13     21.42 o 
   4   1   0     1251.26     1263.90     52.98 o 
   6   1   0      320.85      280.05     34.85 o 
   8   1   0        0.75       20.42     61.08 o 
   0   2   0    30756.33    30849.90    341.37 o 
   2   2   0     4459.04     4320.96     62.87 o 
   4   2   0       52.43      111.78     19.49 o 
   6   2   0     1767.23     1761.92     70.01 o 
   8   2   0     2707.89     2442.14    122.17 o 
   2   3   0     4366.91     3889.34     65.52 o 
   4   3   0     3748.15     3573.30     81.10 o 
   6   3   0     4530.39     4643.91    119.45 o 
   8   3   0       18.72      129.34     55.45 o 
   0   4   0      931.09      825.57     52.56 o 
   2   4   0      923.94      932.76     35.54 o 
   4   4   0      148.24      172.32     27.89 o 
   6   4   0       71.11       61.79     31.50 o 
   8   4   0     1034.51     1072.70     92.30 o 
   2   5   0    33129.75    33672.84    345.71 o 
   4   5   0    15528.53    15170.57    227.00 o 
   6   5   0      318.67      355.69     46.10 o 
   8   5   0      653.00      808.43    102.83 o 
   0   6   0      622.00      593.75     84.28 o 
   2   6   0      386.50      449.30     34.90 o 
   4   6   0       27.58      114.10     45.93 o 
   6   6   0      256.38      217.12     55.33 o 
   2   7   0     6984.65     6607.85    143.33 o 
   4   7   0     2452.72     2533.01    106.58 o 
   6   7   0     1102.03     1031.96    163.81 o 
   0   8   0     4073.70     3969.87    157.41 o 
   2   8   0      368.88      359.47     44.41 o 
   4   8   0      654.23      567.52     68.22 o 
   6   8   0     1301.32     1247.00    125.67 o 
   2   9   0       13.37      -21.02     34.59 o 
   4   9   0      466.14      720.31    106.74 o 
   0  10   0     6421.42     6153.64    250.54 o 
   2  10   0     1375.98     1455.07    165.97 o 
   4  10   0       65.68       -0.30     66.07 o 
   1   1   1    31973.67    31493.49    290.26 o 
   2   1   1    11671.69    11615.75     75.63 o 
   3   1   1      424.85      424.03     15.06 o 
   4   1   1    12567.08    12391.33    120.86 o 
   5   1   1     7459.55     7573.67    100.27 o 
   6   1   1     2076.61     2114.98     55.16 o 
   7   1   1     1367.59     1306.71     50.28 o 
   8   1   1      729.38      681.71     58.59 o 
   9   1   1      447.77      427.68     68.95 o 
   0   2   1     8483.26     7831.28    112.75 o 
   1   2   1     2823.93     2711.90     40.84 o 
   2   2   1     4318.19     4500.77     44.79 o 
   3   2   1       73.25       74.63     10.58 o 
   4   2   1      844.95      854.31     25.85 o 
   5   2   1     2674.91     2620.14     51.44 o 
   6   2   1      744.28      747.94     35.45 o 
   7   2   1      167.53      191.20     33.02 o 
   8   2   1      532.40      485.36     55.16 o 
   1   3   1      352.76      307.25     13.75 o 
   2   3   1      711.51      618.94     17.60 o 
   3   3   1      599.91      568.25     20.40 o 
   4   3   1     3563.04     3419.13     55.37 o 
   5   3   1       98.03      100.68     19.79 o 
   6   3   1     1189.96     1213.64     43.31 o 
   7   3   1      871.59      881.88     52.50 o 
   8   3   1      349.47      297.56     50.17 o 
   0   4   1     9525.52     9152.65    120.09 o 
   1   4   1      370.17      379.01     19.32 o 
   2   4   1     6118.26     6347.07     87.72 o 
   3   4   1    15070.53    14692.77    134.86 o 
   4   4   1      201.31      188.14     19.63 o 
   5   4   1     1570.88     1626.38     51.97 o 
   6   4   1     1377.31     1351.76     48.03 o 
   7   4   1       66.20      114.92     31.20 o 
   8   4   1     2412.01     2186.49    107.53 o 
   1   5   1        2.92       -0.63     11.15 o 
   2   5   1       76.52       80.39     14.91 o 
   3   5   1       80.45      104.56     17.61 o 
   4   5   1      741.82      671.17     31.75 o 
   5   5   1      175.66      201.05     26.42 o 
   6   5   1      233.08      255.25     30.17 o 
   7   5   1        4.14       79.54     38.07 o 
   8   5   1        1.97       75.47     50.75 o 
   0   6   1     6345.48     6173.55    175.09 o 
   1   6   1     1268.78     1200.75     35.19 o 
   2   6   1     7358.49     7443.27     97.55 o 
   3   6   1    14131.72    13944.16    152.57 o 
   4   6   1     1200.39     1124.91     40.33 o 
   5   6   1      921.14      895.65     40.71 o 
   6   6   1     1778.02     1623.94     62.43 o 
   7   6   1      120.55       64.77     41.45 o 
   1   7   1      319.37      306.89     26.19 o 
   2   7   1     3814.02     3854.74     79.03 o 
   3   7   1      297.62      323.59     27.78 o 
   4   7   1      215.99      212.40     31.31 o 
   5   7   1        3.65       17.62     26.13 o 
   6   7   1      275.05      332.62     52.63 o 
   7   7   1      422.49      498.33     87.57 o 
   0   8   1     1961.57     1790.73     75.61 o 
   1   8   1     1081.49     1068.06     42.56 o 
   2   8   1      127.70      143.31     33.38 o 
   3   8   1       12.91       33.20     22.03 o 
   4   8   1      125.90      129.27     35.98 o 
   5   8   1      855.79      769.67     64.37 o 
   6   8   1      507.85      554.83     71.80 o 
   1   9   1     1203.20     1168.30     49.72 o 
   2   9   1     1013.05      955.39     51.57 o 
   3   9   1      658.13      689.64     63.41 o 
   4   9   1     1449.00     1263.36     88.67 o 
   5   9   1      639.59      705.02     78.56 o 
   0  10   1      127.97      136.55     49.29 o 
   1  10   1       10.56        3.78     30.58 o 
   2  10   1        7.64      111.98     45.53 o 
   3  10   1       17.61       93.02     55.14 o 
   4  10   1        3.05       82.72     57.38 o 
   1  11   1     1750.94     1693.84    104.11 o 
   1   0   2    21427.45    20977.99    338.72 o 
   2   0   2      285.60      293.16     22.68 o 
   3   0   2    18106.34    17951.87    176.54 o 
   4   0   2       27.56       73.74     20.19 o 
   5   0   2    24778.13    24938.98    288.50 o 
   6   0   2       82.08       79.00     44.55 o 
   7   0   2      650.66      532.24     65.44 o 
   8   0   2       83.99       28.17     62.64 o 
   9   0   2     1098.90     1108.83    126.02 o 
   1   1   2     3817.82     3863.49     51.64 o 
   2   1   2    10494.46    11279.44     74.50 o 
   3   1   2     1072.41     1077.19     21.62 o 
   4   1   2      154.20      197.95     16.76 o 
   5   1   2     2699.79     2886.86     53.50 o 
   6   1   2      152.93      188.91     22.71 o 
   7   1   2       91.00      106.71     30.31 o 
   8   1   2      178.61      251.76     47.28 o 
   9   1   2       71.64      195.44     65.22 o 
   0   2   2     2593.78     2799.68     37.61 o 
   1   2   2     4826.61     4975.94     54.97 o 
   2   2   2      828.10      904.62     17.87 o 
   3   2   2    20493.89    20347.22    142.98 o 
   4   2   2      180.53      212.28     16.66 o 
   5   2   2     8606.23     8680.38    104.63 o 
   6   2   2        2.29       40.13     28.76 o 
   7   2   2       36.78       84.14     31.67 o 
   8   2   2       48.35       78.18     43.85 o 
   1   3   2     9493.69     9461.52     73.09 o 
   2   3   2       22.00       33.57      9.81 o 
   3   3   2     3941.98     4051.99     58.45 o 
   4   3   2      458.73      460.48     22.21 o 
   5   3   2     2858.48     2841.38     56.81 o 
   6   3   2       84.71       88.07     22.66 o 
   7   3   2     2133.93     2122.71     68.87 o 
   8   3   2       52.53       58.33     36.85 o 
   0   4   2    11438.92    12977.97    242.30 o 
   1   4   2       95.65      109.35     11.53 o 
   2   4   2        9.19       24.12     13.12 o 
   3   4   2     3430.07     3312.64     51.02 o 
   4   4   2     1452.93     1529.51     39.48 o 
   5   4   2      460.04      414.89     27.89 o 
   6   4   2      199.17      219.31     27.24 o 
   7   4   2        0.05       31.90     30.18 o 
   8   4   2       71.55      147.61     59.14 o 
   1   5   2    18552.88    19013.84    158.55 o 
   2   5   2       17.64       37.93     14.62 o 
   3   5   2     3144.88     3062.08     54.68 o 
   4   5   2       57.57       64.84     19.11 o 
   5   5   2     6453.15     6345.49     99.58 o 
   6   5   2        2.48       60.68     30.21 o 
   7   5   2     3204.88     3086.94     95.85 o 
   8   5   2       69.52       -1.18     43.49 o 
   0   6   2     1094.58     1239.79     51.24 o 
   1   6   2      349.76      402.55     23.63 o 
   2   6   2       13.23       58.97     19.65 o 
   3   6   2     2116.22     2114.74     50.18 o 
   4   6   2        7.69       49.19     27.14 o 
   5   6   2       33.27       63.92     27.50 o 
   6   6   2      419.92      400.10     41.33 o 
   7   6   2       28.17      -18.00     40.81 o 
   1   7   2     6303.45     6148.96     94.35 o 
   2   7   2        0.22       49.26     20.02 o 
   3   7   2      348.79      352.80     27.87 o 
   4   7   2       13.97       45.35     25.44 o 
   5   7   2      633.63      658.04     46.72 o 
   6   7   2      110.31      243.86     48.17 o 
   7   7   2     2392.16     2006.39    107.38 o 
   0   8   2      856.55      787.98     54.19 o 
   1   8   2     1535.43     1488.84     49.32 o 
   2   8   2       48.58      103.90     32.75 o 
   3   8   2     2176.54     2173.50     76.21 o 
   4   8   2       11.69       69.57     41.48 o 
   5   8   2     1678.29     1639.46     83.60 o 
   6   8   2      152.44       96.81     47.89 o 
   1   9   2      409.44      399.66     36.44 o 
   2   9   2      333.59      326.30     44.59 o 
   3   9   2      115.88      201.22     43.11 o 
   4   9   2       15.62      104.98     72.47 o 
   5   9   2      224.34      187.40     69.41 o 
   0  10   2       72.62       59.83     56.34 o 
   1  10   2     1131.71     1140.21     65.43 o 
   2  10   2       82.45      150.16     54.48 o 
   3  10   2     2619.32     2524.00    118.48 o 
   4  10   2        0.01       32.39     57.88 o 
   1  11   2      135.35      202.72     69.40 o 
   1   1   3    22462.40    23518.85    119.85 o 
   2   1   3    12353.69    12938.28     79.07 o 
   3   1   3      166.35      160.14     10.41 o 
   4   1   3     5406.37     5045.92     82.78 o 
   5   1   3     1802.97     1858.39     41.09 o 
   6   1   3     1316.10     1354.06     42.08 o 
   7   1   3     2704.21     2746.75     80.39 o 
   8   1   3      210.64      243.03     50.02 o 
   9   1   3      811.44      958.58     98.70 o 
   0   2   3    27326.18    27981.02    175.17 o 
   1   2   3      154.93      164.40     11.34 o 
   2   2   3     1657.22     1818.98     24.56 o 
   3   2   3    20735.68    21915.29    150.73 o 
   4   2   3      920.91      903.53     25.90 o 
   5   2   3      495.73      421.49     24.53 o 
   6   2   3     1431.11     1323.64     46.97 o 
   7   2   3        2.67       34.51     26.43 o 
   8   2   3       72.12      109.17     43.49 o 
   1   3   3    11002.10    11328.02     87.74 o 
   2   3   3     4417.74     4428.67     46.30 o 
   3   3   3      288.05      286.44     16.23 o 
   4   3   3     1014.34     1018.39     29.66 o 
   5   3   3      315.36      284.84     22.89 o 
   6   3   3      195.74      289.98     31.00 o 
   7   3   3     1225.48     1126.31     53.84 o 
   8   3   3       26.94      123.47     53.91 o 
   0   4   3    18204.17    18377.27    191.11 o 
   1   4   3     1262.96     1304.85     25.94 o 
   2   4   3     1723.55     1641.60     29.91 o 
   3   4   3     8805.48     8492.66     93.17 o 
   4   4   3      188.63      232.45     22.25 o 
   5   4   3     3674.82     3732.41     69.39 o 
   6   4   3     1338.23     1323.36     46.25 o 
   7   4   3      129.25      198.59     41.67 o 
   8   4   3     1195.47     1204.38     93.95 o 
   1   5   3      790.37      812.78     25.53 o 
   2   5   3        4.58       38.63     17.21 o 
   3   5   3      445.56      377.30     24.33 o 
   4   5   3      163.53      178.61     21.13 o 
   5   5   3      182.33      185.64     28.08 o 
   6   5   3       45.03       91.92     32.50 o 
   7   5   3      145.55      145.78     44.63 o 
   8   5   3        6.54      -12.25     48.02 o 
   0   6   3     3708.06     3595.40     85.29 o 
   1   6   3      517.29      472.23     25.55 o 
   2   6   3     3110.36     3054.86     59.80 o 
   3   6   3     9654.76     9761.54    132.42 o 
   4   6   3       73.15      120.52     28.41 o 
   5   6   3     1568.83     1605.14     57.08 o 
   6   6   3     1422.37     1274.27     56.87 o 
   7   6   3       21.70        1.09     34.05 o 
   1   7   3     2870.66     2743.16     59.90 o 
   2   7   3      604.08      581.08     31.01 o 
   3   7   3      190.18      271.39     35.53 o 
   4   7   3       88.11      208.26     37.01 o 
   5   7   3      975.55     1021.12     66.81 o 
   6   7   3      514.34      475.28     53.70 o 
   7   7   3      553.08      557.89     71.53 o 
   0   8   3     3349.92     3217.17     99.61 o 
   1   8   3      556.19      522.48     33.45 o 
   2   8   3       35.97       50.79     29.57 o 
   3   8   3      919.38      834.24     53.25 o 
   4   8   3        2.80      185.76     46.98 o 
   5   8   3      578.85      612.32     55.13 o 
   6   8   3      321.08      459.50     66.68 o 
   1   9   3     1694.07     1542.68     72.93 o 
   2   9   3      823.10      911.82     56.74 o 
   3   9   3      630.40      527.05     53.23 o 
   4   9   3     1589.50     1502.51     75.98 o 
   5   9   3      562.58      573.83     74.91 o 
   0  10   3      461.90      538.24     85.53 o 
   1  10   3      515.17      488.53     56.66 o 
   2  10   3      175.60      286.53     48.70 o 
   3  10   3        0.07       16.56     39.34 o 
   1  11   3     1412.37     1320.74    100.51 o 
   0   0   4   114225.82   118693.93    722.61 o 
   1   0   4     1551.93     1616.42     41.50 o 
   2   0   4     3658.29     3184.86     60.92 o 
   3   0   4     1211.01     1031.66     47.61 o 
   4   0   4      246.30      219.85     30.68 o 
   5   0   4     1242.17     1037.98     80.25 o 
   6   0   4     5934.04     6193.87    159.99 o 
   7   0   4      646.22      635.66     71.96 o 
   8   0   4     4281.42     4455.41    167.85 o 
   9   0   4        0.50      -38.59     76.26 o 
   1   1   4     3776.89     4188.87     38.84 o 
   2   1   4      784.11      687.00     18.07 o 
   3   1   4      756.01      820.82     21.91 o 
   4   1   4     1566.49     1491.27     33.16 o 
   5   1   4       14.15       73.41     20.60 o 
   6   1   4      289.45      294.25     29.02 o 
   7   1   4      595.34      660.99     47.54 o 
   8   1   4        6.53       27.53     34.79 o 
   0   2   4    24441.90    25253.55    206.75 o 
   1   2   4       25.50       40.82     10.84 o 
   2   2   4    12361.22    13217.11    153.95 o 
   3   2   4     1860.39     2122.20     33.46 o 
   4   2   4     1379.07     1429.46     31.41 o 
   5   2   4     2824.45     2937.85     81.47 o 
   6   2   4     3214.77     3338.20     76.41 o 
   7   2   4       28.70      115.02     68.20 o 
   8   2   4     1826.02     1822.58     80.30 o 
   1   3   4      258.76      244.78      8.99 o 
   2   3   4    16263.16    16512.05    127.76 o 
   3   3   4     1909.26     1793.06     31.62 o 
   4   3   4     5699.91     5369.67     70.80 o 
   5   3   4      104.91      111.85     18.43 o 
   6   3   4     2191.64     2227.77     73.89 o 
   7   3   4      111.66      158.82     34.76 o 
   8   3   4      290.70      304.39     51.44 o 
   0   4   4     3113.80     3181.47     66.92 o 
   1   4   4       18.63        1.39      8.57 o 
   2   4   4      575.10      557.14     38.42 o 
   3   4   4      474.46      481.54     24.29 o 
   4   4   4       19.98       45.78     19.66 o 
   5   4   4      714.88      703.48     32.24 o 
   6   4   4      186.58      209.90     31.95 o 
   7   4   4      381.31      350.53     45.64 o 
   8   4   4      480.13      409.81     59.67 o 
   1   5   4      894.21      908.67     25.87 o 
   2   5   4    12311.95    11992.22    109.67 o 
   3   5   4       45.21       56.09     17.91 o 
   4   5   4    10311.91    10603.66    145.62 o 
   5   5   4      509.82      562.23     37.34 o 
   6   5   4     1244.80     1224.99     68.42 o 
   7   5   4       18.84       65.84     38.70 o 
   8   5   4      239.04      327.46     72.32 o 
   0   6   4      631.66      625.25     38.54 o 
   1   6   4     2784.95     2800.61     51.52 o 
   2   6   4      498.76      498.04     27.95 o 
   3   6   4       60.49       94.46     30.32 o 
   4   6   4       11.65        8.79     20.27 o 
   5   6   4      223.66      274.05     38.50 o 
   6   6   4       83.87      126.58     42.52 o 
   7   6   4      135.43      109.33     48.01 o 
   1   7   4       14.19       78.93     30.95 o 
   2   7   4     5203.64     5150.13    109.02 o 
   3   7   4       42.86      101.17     34.12 o 
   4   7   4     3253.42     3155.20     89.38 o 
   5   7   4       13.16       86.96     37.36 o 
   6   7   4      773.33      643.76     62.12 o 
   0   8   4     4747.91     4628.99    159.99 o 
   1   8   4     1215.55     1109.89     48.58 o 
   2   8   4     1671.00     1565.84     64.67 o 
   3   8   4       93.86      138.54     37.13 o 
   4   8   4       55.60       97.82     42.62 o 
   5   8   4      297.68      334.44     50.15 o 
   6   8   4      961.97      977.24     83.91 o 
   1   9   4       61.00       96.95     37.96 o 
   2   9   4      173.25      262.94     44.27 o 
   3   9   4       15.32       34.64     45.78 o 
   4   9   4      563.60      656.27     60.10 o 
   5   9   4       42.92       70.98     60.48 o 
   0  10   4     4267.16     4098.12    193.08 o 
   1  10   4       16.23       68.84     45.61 o 
   2  10   4     1286.48     1415.90     81.72 o 
   3  10   4      336.17      315.89     56.09 o 
   1   1   5     7587.66     7811.61     98.17 o 
   2   1   5    11629.23    11708.83    128.15 o 
   3   1   5     3169.71     3333.69     46.39 o 
   4   1   5    14269.79    13897.60    133.09 o 
   5   1   5     4198.26     4269.57     71.51 o 
   6   1   5     1099.85     1114.89     51.05 o 
   7   1   5     1160.76     1192.91     60.11 o 
   8   1   5      206.73      225.56     48.75 o 
   0   2   5     1302.61     1214.25     26.26 o 
   1   2   5     1406.45     1361.59     28.51 o 
   2   2   5    10818.65    10840.11     75.36 o 
   3   2   5      930.55      984.29     22.17 o 
   4   2   5     1130.59      958.83     25.32 o 
   5   2   5     3354.30     3250.40     67.52 o 
   6   2   5      725.43      715.88     42.69 o 
   7   2   5        4.23      124.17     37.60 o 
   8   2   5     1374.18     1366.17     72.35 o 
   1   3   5      235.99      193.77     10.35 o 
   2   3   5     2272.83     2347.95     34.93 o 
   3   3   5     2230.55     2246.51     43.88 o 
   4   3   5     5409.14     5105.72     67.37 o 
   5   3   5      556.21      542.63     31.77 o 
   6   3   5      854.35      938.00     42.69 o 
   7   3   5      375.54      388.68     43.52 o 
   8   3   5      288.55      376.62     55.83 o 
   0   4   5    25026.47    25553.13    247.65 o 
   1   4   5     2506.23     2686.33     42.28 o 
   2   4   5     2843.60     2628.49     53.64 o 
   3   4   5     6444.69     6112.03     81.08 o 
   4   4   5       21.81       50.32     22.60 o 
   5   4   5     1531.44     1537.35     49.15 o 
   6   4   5     3198.60     3219.48    106.58 o 
   7   4   5       22.52      122.93     41.48 o 
   8   4   5     1453.91     1359.93     85.12 o 
   1   5   5      329.41      354.17     16.56 o 
   2   5   5      123.39      151.69     23.33 o 
   3   5   5       30.61       44.62     19.30 o 
   4   5   5      458.14      406.81     29.09 o 
   5   5   5      636.77      581.44     35.97 o 
   6   5   5       22.75        6.32     26.78 o 
   7   5   5      340.84      318.96     51.49 o 
   0   6   5    10189.25    10177.31    162.38 o 
   1   6   5      433.72      407.22     21.97 o 
   2   6   5     3835.48     3999.34     87.87 o 
   3   6   5     2963.45     2987.83     76.18 o 
   4   6   5      317.66      332.45     38.19 o 
   5   6   5     1677.03     1550.75     63.78 o 
   6   6   5     1839.19     1710.95     83.57 o 
   7   6   5       51.76       80.63     47.41 o 
   1   7   5      126.26      138.37     27.12 o 
   2   7   5     1734.63     1744.93     64.99 o 
   3   7   5       32.57       80.51     35.81 o 
   4   7   5     1503.64     1484.69     64.29 o 
   5   7   5      152.22      198.34     39.23 o 
   6   7   5      105.46      197.09     50.49 o 
   0   8   5     1165.44     1047.55     84.57 o 
   1   8   5      660.71      681.47     40.19 o 
   2   8   5     1334.58     1344.17     64.87 o 
   3   8   5      280.43      396.77     44.86 o 
   4   8   5       79.27      111.78     40.48 o 
   5   8   5      326.38      439.28     54.80 o 
   6   8   5      447.53      446.24     72.56 o 
   1   9   5     1455.38     1364.21     73.64 o 
   2   9   5     1984.68     1982.90     94.78 o 
   3   9   5       82.34      121.14     43.61 o 
   4   9   5     1761.13     1642.06     83.70 o 
   5   9   5      633.04      585.24     77.61 o 
   0  10   5      128.55      169.01     79.55 o 
   1  10   5      772.09      724.67     69.79 o 
   2  10   5       12.94      163.48     52.65 o 
   3  10   5       27.17      164.09     59.86 o 
   0   0   6      707.26      618.70     44.55 o 
   1   0   6     1710.65     1482.67     32.30 o 
   2   0   6      578.79      574.84     19.88 o 
   3   0   6    26793.54    28031.84    323.02 o 
   4   0   6       62.29       83.68     29.24 o 
   5   0   6     4414.76     4312.45    140.02 o 
   6   0   6      100.99      156.66     50.87 o 
   7   0   6      557.29      598.40     76.52 o 
   8   0   6      596.47      702.56     93.42 o 
   1   1   6      125.80      137.29      9.31 o 
   2   1   6    12034.90    12817.90    101.52 o 
   3   1   6     1387.09     1468.79     30.00 o 
   4   1   6        1.68       30.59     13.29 o 
   5   1   6       41.85       81.53     24.67 o 
   6   1   6       20.39       61.47     34.26 o 
   7   1   6      530.12      483.39     49.56 o 
   8   1   6      441.22      446.02     52.91 o 
   0   2   6    10066.59    10737.81    123.19 o 
   1   2   6     4355.17     4098.56     39.91 o 
   2   2   6      130.86      156.54      9.41 o 
   3   2   6    22437.08    23101.19    246.25 o 
   4   2   6       29.59       78.39     16.25 o 
   5   2   6     3235.20     3217.82     67.24 o 
   6   2   6       10.91       -3.88     28.56 o 
   7   2   6        5.41       61.16     36.31 o 
   8   2   6      289.14      294.99     51.20 o 
   1   3   6    20041.83    20774.31    141.05 o 
   2   3   6     1195.99     1178.10     32.85 o 
   3   3   6      127.88      131.30     15.86 o 
   4   3   6     1535.25     1457.74     32.08 o 
   5   3   6     1925.57     1811.98     50.11 o 
   6   3   6       86.63       99.87     35.29 o 
   7   3   6     3739.55     3566.65    107.65 o 
   8   3   6       31.50       51.87     47.81 o 
   0   4   6    12660.71    13998.68    153.61 o 
   1   4   6      948.02      884.95     35.71 o 
   2   4   6        4.14       17.10     16.08 o 
   3   4   6       67.34       85.00     17.31 o 
   4   4   6     1082.94     1062.37     38.61 o 
   5   4   6      950.06     1055.21     47.28 o 
   6   4   6      435.07      421.03     40.51 o 
   7   4   6       98.40      149.05     45.03 o 
   8   4   6       56.91       95.97     54.73 o 
   1   5   6    11536.87    11587.50    122.11 o 
   2   5   6       81.08       78.12     21.28 o 
   3   5   6     1264.29     1299.37     51.93 o 
   4   5   6      272.32      279.00     32.37 o 
   5   5   6     1978.40     1931.19     63.68 o 
   6   5   6      162.86      206.04     42.62 o 
   7   5   6     2695.24     2827.22    123.69 o 
   0   6   6      529.40      463.78     34.59 o 
   1   6   6       36.49       20.24     16.61 o 
   2   6   6      108.14      168.09     36.65 o 
   3   6   6      409.12      476.51     43.90 o 
   4   6   6        1.66      -10.44     24.88 o 
   5   6   6      409.69      446.65     44.02 o 
   6   6   6      563.05      476.50     56.24 o 
   7   6   6       27.86       56.16     53.77 o 
   1   7   6     6368.18     6262.77    102.99 o 
   2   7   6      221.75      209.67     33.20 o 
   3   7   6      198.57      230.42     39.84 o 
   4   7   6       36.72       94.77     36.49 o 
   5   7   6     1185.55     1132.84     63.23 o 
   6   7   6      203.83      124.14     49.86 o 
   0   8   6     2152.71     1786.51     91.21 o 
   1   8   6       90.28      140.17     36.25 o 
   2   8   6        2.81       62.16     39.73 o 
   3   8   6     4608.65     4457.18    113.70 o 
   4   8   6        1.16      105.16     38.58 o 
   5   8   6     1086.19     1173.43     72.33 o 
   1   9   6      375.98      387.59     51.94 o 
   2   9   6      535.47      566.18     53.30 o 
   3   9   6       60.81      177.68     43.33 o 
   4   9   6       86.04      170.70     48.77 o 
   0  10   6       36.59      172.29     73.36 o 
   1  10   6      370.94      271.22     81.58 o 
   2  10   6      369.83      491.63     84.25 o 
   3  10   6     2498.26     2592.26    114.76 o 
   1   1   7     8299.25     8206.26     72.51 o 
   2   1   7     7562.64     8063.40     71.89 o 
   3   1   7     3426.35     3605.35     51.69 o 
   4   1   7     1597.61     1344.86     32.06 o 
   5   1   7     1038.86     1152.99     45.52 o 
   6   1   7      255.61      295.17     33.56 o 
   7   1   7     3807.08     3865.18    103.34 o 
   8   1   7        3.12       36.78     40.93 o 
   0   2   7     3287.41     3382.74     56.54 o 
   1   2   7     4058.44     4316.63     50.99 o 
   2   2   7       95.28      136.70     14.99 o 
   3   2   7    15860.45    16374.59    130.79 o 
   4   2   7      742.54      730.92     28.21 o 
   5   2   7     1346.00     1362.20     44.31 o 
   6   2   7      647.09      649.46     55.02 o 
   7   2   7      161.39      165.27     45.17 o 
   8   2   7      101.90      126.56     53.78 o 
   1   3   7    15626.80    16033.21    126.51 o 
   2   3   7     2160.86     2174.67     44.92 o 
   3   3   7        2.12       39.95     18.42 o 
   4   3   7      686.97      681.05     28.06 o 
   5   3   7     3456.35     3207.20     75.25 o 
   6   3   7        1.91      185.51     79.21 o 
   7   3   7     1161.09     1197.37     71.51 o 
   8   3   7       56.60       90.59     44.38 o 
   0   4   7     9542.48     9794.76    123.52 o 
   1   4   7     8635.80     9105.11     94.18 o 
   2   4   7      770.04      716.65     31.01 o 
   3   4   7     3720.78     3627.13     71.53 o 
   4   4   7      148.63      175.90     22.57 o 
   5   4   7     7124.98     6958.20    122.27 o 
   6   4   7      935.61      852.40     48.74 o 
   7   4   7       45.10       77.30     50.80 o 
   8   4   7      249.96      231.27     70.15 o 
   1   5   7       51.45      103.26     22.64 o 
   2   5   7      199.96      227.45     25.98 o 
   3   5   7        0.25       17.70     26.51 o 
   4   5   7      842.72      789.51     43.20 o 
   5   5   7       73.69       88.08     35.79 o 
   6   5   7      328.97      325.00     48.49 o 
   7   5   7        2.68       52.92     51.53 o 
   0   6   7     3250.28     3021.74     74.70 o 
   1   6   7      665.19      635.67     36.32 o 
   2   6   7      502.35      540.07     38.79 o 
   3   6   7     1949.71     1996.70     66.06 o 
   4   6   7        0.32       43.43     28.53 o 
   5   6   7     4006.01     4020.63    114.47 o 
   6   6   7      671.25      694.71     62.61 o 
   7   6   7      189.74      186.32     74.45 o 
   1   7   7     3051.07     2983.39     81.04 o 
   2   7   7        7.18       62.59     30.00 o 
   3   7   7      260.40      303.83     39.59 o 
   4   7   7      173.61      185.12     40.03 o 
   5   7   7     1487.37     1259.82     76.61 o 
   6   7   7      334.17      344.59     60.71 o 
   0   8   7     1662.00     1669.00     89.07 o 
   1   8   7      107.66      224.17     42.32 o 
   2   8   7       76.26      143.70     46.66 o 
   3   8   7     4806.00     4509.21    121.10 o 
   4   8   7       86.41      157.95     41.94 o 
   5   8   7      158.20      222.27     57.85 o 
   1   9   7     3419.47     3360.40    111.27 o 
   2   9   7      332.02      318.29     53.81 o 
   3   9   7       70.30       37.80     38.15 o 
   4   9   7     1107.41     1175.64     76.15 o 
   0  10   7      396.89      413.94     92.62 o 
   1  10   7       41.11       60.46     54.78 o 
   2  10   7      153.08      271.29     67.10 o 
   3  10   7       50.83      127.92     60.21 o 
   0   0   8     6764.02     7830.59    147.07 o 
   1   0   8     3607.10     3763.08     65.38 o 
   2   0   8    30093.86    30766.16    269.39 o 
   3   0   8     2483.79     2360.19     92.06 o 
   4   0   8        4.55       80.68     33.60 o 
   5   0   8     1377.16     1477.70    107.46 o 
   6   0   8     1147.65     1276.13     79.06 o 
   7   0   8        1.17       48.04     49.49 o 
   8   0   8     4705.66     4844.03    194.36 o 
   1   1   8      814.78      805.16     20.37 o 
   2   1   8     1687.99     1777.53     32.10 o 
   3   1   8      181.31      227.83     18.18 o 
   4   1   8     2138.85     2159.98     55.00 o 
   5   1   8      223.78      245.81     30.91 o 
   6   1   8       12.76       99.46     35.23 o 
   7   1   8      807.38      796.16     54.97 o 
   8   1   8       28.80      -16.46     39.37 o 
   0   2   8    16963.97    16369.14    172.78 o 
   1   2   8      218.15      245.51     14.85 o 
   2   2   8    11557.04    11894.59    100.70 o 
   3   2   8     1886.85     1821.91     33.47 o 
   4   2   8     1164.55     1164.10     35.06 o 
   5   2   8      838.21      783.33     40.56 o 
   6   2   8     5031.52     4947.52    114.15 o 
   7   2   8       22.14       93.44     58.52 o 
   8   2   8      921.22      925.91     74.26 o 
   1   3   8     1917.61     1853.17     34.84 o 
   2   3   8    18661.98    19351.27    190.80 o 
   3   3   8      465.10      483.30     22.40 o 
   4   3   8     8197.05     7806.11    116.24 o 
   5   3   8     1145.22     1119.75     48.65 o 
   6   3   8      366.90      336.90     43.37 o 
   7   3   8      278.59      301.55     50.04 o 
   8   3   8      573.25      510.72     76.96 o 
   0   4   8     6087.13     5942.70     91.16 o 
   1   4   8        0.44       11.49     15.00 o 
   2   4   8      252.84      292.28     24.66 o 
   3   4   8      257.34      263.70     29.53 o 
   4   4   8        0.31       33.93     31.39 o 
   5   4   8      412.83      416.52     41.49 o 
   6   4   8     1580.04     1346.51     79.28 o 
   7   4   8      101.77      157.23     53.24 o 
   1   5   8      739.08      638.04     33.60 o 
   2   5   8     1362.87     1300.62     45.55 o 
   3   5   8      253.76      305.57     31.59 o 
   4   5   8     5635.29     5704.78    108.24 o 
   5   5   8       91.17      188.51     40.16 o 
   6   5   8     1946.36     1858.03     84.51 o 
   7   5   8      381.16      315.63     71.44 o 
   0   6   8     2116.20     2053.94     92.56 o 
   1   6   8        8.98       34.41     26.53 o 
   2   6   8      126.13      178.17     30.16 o 
   3   6   8      216.29      236.44     35.13 o 
   4   6   8       66.13      109.83     32.55 o 
   5   6   8       43.64       85.90     50.38 o 
   6   6   8       69.38       58.40     44.27 o 
   7   6   8        3.55      108.79     58.75 o 
   1   7   8      465.60      487.55     37.73 o 
   2   7   8     2415.82     2533.47     77.83 o 
   3   7   8      106.92      158.67     39.10 o 
   4   7   8     3731.92     3517.69    120.75 o 
   5   7   8      133.93       92.77     46.31 o 
   6   7   8      378.40      500.95     74.23 o 
   0   8   8     4692.39     4423.81    181.39 o 
   1   8   8      502.31      563.83     54.64 o 
   2   8   8     3015.01     2948.94     90.68 o 
   3   8   8      357.91      304.80     47.32 o 
   4   8   8     1327.56     1209.91     71.38 o 
   5   8   8      204.26      229.16     63.06 o 
   1   9   8       75.30      197.79     52.69 o 
   2   9   8      766.40      824.77     65.70 o 
   3   9   8       24.27       66.03     44.34 o 
   4   9   8      390.70      445.96     60.87 o 
   0  10   8     1833.68     1639.01    145.70 o 
   1  10   8        4.21      -16.92     50.20 o 
   2  10   8     1008.54     1024.44     89.39 o 
   1   1   9      819.95      688.56     20.76 o 
   2   1   9    12024.43    12584.24    110.29 o 
   3   1   9      530.86      551.16     23.47 o 
   4   1   9     8083.56     8165.15    121.22 o 
   5   1   9       17.03       82.99     34.98 o 
   6   1   9     1020.06      951.98     51.35 o 
   7   1   9     1404.44     1237.58     70.39 o 
   8   1   9        7.73      115.78     62.54 o 
   0   2   9     8923.98     8987.25    123.53 o 
   1   2   9     2508.18     2525.99     39.39 o 
   2   2   9     3462.75     3398.94     47.78 o 
   3   2   9     2957.58     2963.45     83.18 o 
   4   2   9      249.12      264.52     22.37 o 
   5   2   9       94.74      170.27     29.65 o 
   6   2   9     1375.55     1326.76     61.94 o 
   7   2   9       62.10      109.21     51.90 o 
   8   2   9      991.74      958.05     75.39 o 
   1   3   9     1596.45     1503.01     27.91 o 
   2   3   9     8197.67     8512.80    111.86 o 
   3   3   9      559.80      524.59     23.49 o 
   4   3   9     3894.45     3825.19     77.15 o 
   5   3   9     1809.69     1775.13     58.39 o 
   6   3   9      149.68      213.13     45.48 o 
   7   3   9       87.08       80.46     67.89 o 
   8   3   9       45.37      103.66     62.49 o 
   0   4   9    28074.59    27931.95    504.55 o 
   1   4   9      378.10      373.38     20.38 o 
   2   4   9     1992.76     1865.58     51.12 o 
   3   4   9      737.60      723.40     34.89 o 
   4   4   9       62.28       50.84     27.37 o 
   5   4   9      780.31      761.53     52.50 o 
   6   4   9     3861.85     3779.14    123.58 o 
   7   4   9       20.86       51.77     68.95 o 
   1   5   9       56.97       84.62     28.30 o 
   2   5   9       13.00       27.78     21.64 o 
   3   5   9        6.48       23.18     23.22 o 
   4   5   9       13.66      124.64     37.19 o 
   5   5   9        4.40       89.00     36.61 o 
   6   5   9       46.14       35.03     42.70 o 
   7   5   9       58.22       28.63     52.20 o 
   0   6   9    10349.56    10219.10    207.32 o 
   1   6   9       32.53       41.92     23.83 o 
   2   6   9      933.31     1049.86     50.68 o 
   3   6   9       90.53      153.63     39.11 o 
   4   6   9       87.22       94.19     31.88 o 
   5   6   9      928.95      906.69     66.07 o 
   6   6   9     1591.27     1454.47     83.86 o 
   1   7   9     1333.99     1315.24     66.37 o 
   2   7   9      313.31      302.34     37.50 o 
   3   7   9      338.83      419.96     45.41 o 
   4   7   9     2579.72     2490.65     85.90 o 
   5   7   9        8.64       67.35     43.18 o 
   6   7   9       73.23      103.85     58.17 o 
   0   8   9     1609.88     1548.95    114.17 o 
   1   8   9       86.49      166.11     40.23 o 
   2   8   9     2015.78     2049.01     87.57 o 
   3   8   9      481.23      561.24     52.30 o 
   4   8   9      588.88      543.22     56.50 o 
   5   8   9       76.84      143.79     54.64 o 
   1   9   9      534.44      445.54     64.45 o 
   2   9   9     2644.82     2578.11    106.73 o 
   3   9   9        3.10       42.21     45.70 o 
   4   9   9     1862.66     1835.61    110.71 o 
   0  10   9        1.62        8.33     76.02 o 
   1  10   9       32.87      132.97     70.39 o 
   2  10   9       13.18      113.50     66.45 o 
   0   0  10     1625.27     1718.64     93.33 o 
   1   0  10     1239.12     1261.38     55.56 o 
   2   0  10     3923.72     4039.44     78.76 o 
   3   0  10    17148.62    16482.85    281.79 o 
   4   0  10      458.70      462.34     46.37 o 
   5   0  10     1022.15     1173.13     79.61 o 
   6   0  10      389.52      372.41     65.84 o 
   7   0  10      848.22      883.18     85.40 o 
   8   0  10      600.09      497.96    100.84 o 
   1   1  10     1419.34     1322.31     32.08 o 
   2   1  10        5.68       23.71     12.23 o 
   3   1  10      130.42      166.79     18.75 o 
   4   1  10      329.10      304.10     30.10 o 
   5   1  10      147.50      201.97     36.16 o 
   6   1  10     1275.04     1322.84     60.49 o 
   7   1  10      417.56      443.44     51.74 o 
   8   1  10       20.70       -1.38     41.85 o 
   0   2  10     7520.73     7403.97    115.85 o 
   1   2  10    10119.64    10295.21    106.50 o 
   2   2  10     1253.04     1374.73     32.57 o 
   3   2  10     6732.95     6763.27     92.43 o 
   4   2  10      735.89      649.38     28.56 o 
   5   2  10     2676.02     2619.20     69.28 o 
   6   2  10      297.43      265.72     40.41 o 
   7   2  10       42.25       59.64     45.99 o 
   8   2  10      537.89      575.51     74.25 o 
   1   3  10    12269.46    12365.76    112.99 o 
   2   3  10     2575.76     2433.82     58.50 o 
   3   3  10       55.21       40.50     15.45 o 
   4   3  10     1265.38     1252.69     44.76 o 
   5   3  10     1025.48      955.40     53.14 o 
   6   3  10      109.98      125.28     37.97 o 
   7   3  10     2842.17     2762.45    116.05 o 
   0   4  10      557.98      541.30     28.57 o 
   1   4  10     1742.32     1684.46     39.52 o 
   2   4  10      120.64      167.87     25.51 o 
   3   4  10      616.60      588.21     35.27 o 
   4   4  10      359.72      444.91     42.18 o 
   5   4  10      466.04      505.55     46.59 o 
   6   4  10       38.90      103.37     47.96 o 
   7   4  10        2.01      117.23     57.98 o 
   1   5  10     7483.18     7506.11    115.58 o 
   2   5  10     2045.85     2086.71     59.88 o 
   3   5  10      276.85      272.87     31.45 o 
   4   5  10      459.97      514.23     45.18 o 
   5   5  10      766.79      739.03     56.86 o 
   6   5  10      525.76      496.86     66.54 o 
   7   5  10     1568.83     1580.91    105.35 o 
   0   6  10      390.68      354.28     48.67 o 
   1   6  10      456.27      502.83     44.58 o 
   2   6  10      547.65      509.24     39.41 o 
   3   6  10        3.19       52.81     28.85 o 
   4   6  10       70.98       70.26     29.27 o 
   5   6  10      982.10     1013.90     70.46 o 
   6   6  10       33.67       39.20     50.54 o 
   1   7  10     3476.90     3517.52    105.00 o 
   2   7  10     1022.57      974.11     53.21 o 
   3   7  10      220.44      228.64     41.69 o 
   4   7  10      726.35      747.70     54.15 o 
   5   7  10      818.97      719.59     73.02 o 
   0   8  10      726.18      824.40     97.31 o 
   1   8  10      123.91      192.47     44.36 o 
   2   8  10      229.72      271.42     49.83 o 
   3   8  10     3213.30     3072.71    101.49 o 
   4   8  10       21.84      126.72     79.08 o 
   5   8  10      886.74     1072.91     84.00 o 
   1   9  10      562.62      675.80     76.09 o 
   2   9  10        0.66        6.13     35.15 o 
   3   9  10        4.18      141.87     56.20 o 
   0  10  10      486.84      648.97    115.52 o 
   1  10  10      139.02      188.13     69.30 o 
   1   1  11    10271.15    10328.51    118.49 o 
   2   1  11      943.94      951.13     28.45 o 
   3   1  11     2708.20     2533.89     58.57 o 
   4   1  11      451.84      480.25     33.48 o 
   5   1  11     2522.22     2513.14     72.68 o 
   6   1  11       66.88      114.22     32.89 o 
   7   1  11     3693.85     3570.88    115.91 o 
   8   1  11        6.10      124.07     63.34 o 
   0   2  11      447.10      439.55     29.58 o 
   1   2  11     1776.60     1837.97     38.02 o 
   2   2  11     3705.79     3648.23     57.04 o 
   3   2  11     2782.08     2750.06     72.28 o 
   4   2  11      802.40      695.11     37.32 o 
   5   2  11     2574.95     2550.03     81.60 o 
   6   2  11       32.18       42.12     37.05 o 
   7   2  11        0.09        9.34     32.87 o 
   1   3  11     4136.97     4019.30     58.56 o 
   2   3  11       10.39       18.35     14.06 o 
   3   3  11     1305.54     1220.64     36.85 o 
   4   3  11      904.68      811.32     39.50 o 
   5   3  11     1963.43     1829.46     70.11 o 
   6   3  11        0.46       74.31     55.27 o 
   7   3  11     1035.55     1005.90     84.03 o 
   0   4  11       11.75       42.70     17.70 o 
   1   4  11     2244.76     2247.56     52.79 o 
   2   4  11     1306.55     1280.83     47.72 o 
   3   4  11     7578.21     7761.69    125.40 o 
   4   4  11       85.48       64.99     28.31 o 
   5   4  11     4481.56     4280.30    109.51 o 
   6   4  11      118.34      143.34     50.36 o 
   7   4  11       52.32       92.32     51.98 o 
   1   5  11      119.05      130.18     25.19 o 
   2   5  11      420.56      447.82     40.79 o 
   3   5  11      245.56      251.24     31.53 o 
   4   5  11       59.88      143.76     45.57 o 
   5   5  11        1.70       51.31     41.61 o 
   6   5  11       25.43       67.15     54.63 o 
   0   6  11     1039.81      953.13     63.43 o 
   1   6  11     2264.17     2353.67     76.80 o 
   2   6  11      187.17      182.35     32.07 o 
   3   6  11     2765.01     2718.20     79.66 o 
   4   6  11       74.54      151.92     40.62 o 
   5   6  11     3179.87     3037.56    108.88 o 
   6   6  11      113.52      210.49     63.25 o 
   1   7  11     1461.15     1408.04     72.65 o 
   2   7  11      283.56      301.66     38.10 o 
   3   7  11      172.54      236.29     40.96 o 
   4   7  11      216.93      350.37     53.58 o 
   5   7  11      356.36      330.69     80.90 o 
   0   8  11      100.15       94.25     77.35 o 
   1   8  11       48.96       98.55     49.22 o 
   2   8  11       40.17      177.76     68.41 o 
   3   8  11     2588.66     2454.97    103.42 o 
   4   8  11        0.26      118.94     51.40 o 
   1   9  11     3041.81     3233.05    134.55 o 
   2   9  11       22.68       58.65     52.32 o 
   3   9  11        9.76      172.16     93.83 o 
   0   0  12     1974.82     1806.72    117.29 o 
   1   0  12      559.95      568.34     38.80 o 
   2   0  12    12069.08    11829.93    173.97 o 
   3   0  12     4414.67     4184.11     92.87 o 
   4   0  12      498.86      465.13     55.20 o 
   5   0  12     1088.05     1137.14     76.09 o 
   6   0  12     2445.76     2371.60    115.18 o 
   7   0  12       52.95       32.85     50.19 o 
   1   1  12       30.91       47.51     15.95 o 
   2   1  12     2128.49     2018.53     43.25 o 
   3   1  12       15.93       41.06     21.79 o 
   4   1  12     1717.96     1678.38     55.45 o 
   5   1  12       38.88       37.63     30.20 o 
   6   1  12       35.14       14.31     31.28 o 
   7   1  12       62.10      104.91     50.35 o 
   0   2  12     8831.92     8937.07    145.61 o 
   1   2  12     1035.69      977.06     32.32 o 
   2   2  12     1803.61     1745.77     40.77 o 
   3   2  12     5480.90     5225.17    111.22 o 
   4   2  12      100.30      116.83     31.32 o 
   5   2  12      121.48      145.60     35.69 o 
   6   2  12     2875.39     2709.40    108.54 o 
   7   2  12       16.15       14.47     40.87 o 
   1   3  12     2905.89     2915.53     52.36 o 
   2   3  12     2451.48     2541.60     56.51 o 
   3   3  12      310.42      299.42     27.34 o 
   4   3  12     5929.00     5746.16    120.78 o 
   5   3  12     1669.65     1658.97     81.01 o 
   6   3  12      253.68      364.97     57.59 o 
   7   3  12      167.74      364.67     67.58 o 
   0   4  12     2882.41     2743.71     73.78 o 
   1   4  12        7.51       20.19     16.23 o 
   2   4  12      449.75      473.71     33.75 o 
   3   4  12      249.47      245.10     30.19 o 
   4   4  12       69.19      146.37     34.93 o 
   5   4  12        5.61       12.52     39.58 o 
   6   4  12     1019.07      986.66     77.97 o 
   7   4  12       42.21      217.72     75.82 o 
   1   5  12     1531.85     1496.70     51.75 o 
   2   5  12     2347.38     2353.68     68.01 o 
   3   5  12      241.48      214.00     32.19 o 
   4   5  12     4499.17     4457.32    127.39 o 
   5   5  12      115.41       73.43     39.37 o 
   6   5  12      486.36      420.87     66.84 o 
   0   6  12     3098.85     2880.07    106.21 o 
   1   6  12     1131.42     1163.54     58.41 o 
   2   6  12        6.01       82.86     46.36 o 
   3   6  12      669.05      663.52     46.67 o 
   4   6  12        0.07      -17.30     36.87 o 
   5   6  12        1.59      -45.90     41.73 o 
   6   6  12      319.65      412.52     74.20 o 
   1   7  12     1129.47     1046.91     65.06 o 
   2   7  12      946.56     1006.99     64.45 o 
   3   7  12      134.97      225.42     40.82 o 
   4   7  12     2341.00     2268.77     98.82 o 
   5   7  12      572.62      579.06     70.73 o 
   0   8  12     2539.02     2443.21    155.14 o 
   1   8  12        1.37       87.36     59.92 o 
   2   8  12      904.12      846.51     67.14 o 
   3   8  12     1047.36     1037.18     76.30 o 
   4   8  12      122.94      108.63     56.99 o 
   1   9  12       63.74      148.90     66.50 o 
   2   9  12      578.24      646.09     81.60 o 
   1   1  13      399.42      417.96     26.95 o 
   2   1  13    10814.32    10783.03    123.95 o 
   3   1  13      210.74      223.47     24.01 o 
   4   1  13     4419.29     4499.17     95.83 o 
   5   1  13      469.40      554.00     48.43 o 
   6   1  13     1597.96     1611.41     82.55 o 
   7   1  13      361.68      369.42     56.97 o 
   0   2  13    10365.34    10408.95    167.84 o 
   1   2  13      142.83      147.50     18.66 o 
   2   2  13      809.21      816.63     30.90 o 
   3   2  13     3167.07     2872.36     63.68 o 
   4   2  13      127.49      166.14     41.66 o 
   5   2  13      146.33      157.61     42.02 o 
   6   2  13     1030.88      921.27     70.35 o 
   7   2  13        0.01      131.09     57.37 o 
   1   3  13      857.45      875.12     31.56 o 
   2   3  13     4697.99     4667.52     83.76 o 
   3   3  13        5.89       32.29     21.24 o 
   4   3  13     1709.20     1626.96     65.26 o 
   5   3  13      366.69      347.20     51.32 o 
   6   3  13      170.47      193.07     56.60 o 
   7   3  13        3.59       21.02     50.70 o 
   0   4  13     6524.72     6558.22    127.08 o 
   1   4  13       16.53        0.63     19.12 o 
   2   4  13     5631.67     5581.66    105.59 o 
   3   4  13        2.10       57.56     43.80 o 
   4   4  13      533.32      568.86     51.71 o 
   5   4  13      102.45      106.85     52.23 o 
   6   4  13     1559.35     1622.09     94.49 o 
   1   5  13      236.65      226.40     31.65 o 
   2   5  13      176.78      161.13     31.65 o 
   3   5  13       44.37       81.56     32.98 o 
   4   5  13       22.27      100.64     43.64 o 
   5   5  13      185.33      233.69     53.47 o 
   6   5  13        6.94       74.05     99.33 o 
   0   6  13    10002.33     9717.90    279.93 o 
   1   6  13       29.57       -4.11     26.54 o 
   2   6  13     1070.60     1080.21     54.09 o 
   3   6  13       42.77      126.08     34.98 o 
   4   6  13       24.26       12.48     33.51 o 
   5   6  13       47.15       39.39     54.61 o 
   1   7  13      746.71      676.93     57.90 o 
   2   7  13      758.26      794.22     63.97 o 
   3   7  13      135.73      136.21     43.32 o 
   4   7  13     1328.04     1123.81     77.07 o 
   5   7  13      123.79      118.47     62.08 o 
   0   8  13     1624.77     1565.94    131.00 o 
   1   8  13        5.42       35.19     52.90 o 
   2   8  13      587.34      695.21     66.40 o 
   3   8  13      162.11      289.17     71.25 o 
   1   9  13       16.76      145.05     63.02 o 
   2   9  13     1458.62     1316.28     97.35 o 
   0   0  14    11032.45    11492.57    269.99 o 
   1   0  14     2965.30     2957.98     91.63 o 
   2   0  14     1893.20     1714.63     63.10 o 
   3   0  14     6291.50     5759.31    123.63 o 
   4   0  14      243.51      309.58     78.52 o 
   5   0  14     2670.59     2675.82    148.89 o 
   6   0  14     2824.73     2651.31    129.86 o 
   7   0  14        1.26      -30.56     92.55 o 
   1   1  14     2664.49     2648.90     59.97 o 
   2   1  14      121.03      123.65     20.86 o 
   3   1  14       88.36       87.40     23.02 o 
   4   1  14        2.17       18.72     22.85 o 
   5   1  14      499.58      521.26     45.15 o 
   6   1  14      306.66      364.85     54.22 o 
   7   1  14      135.59      148.86     55.85 o 
   0   2  14     3329.38     3154.01     85.33 o 
   1   2  14     2972.62     2876.97     63.45 o 
   2   2  14      740.94      700.33     32.56 o 
   3   2  14      902.05      932.19     47.82 o 
   4   2  14        8.11      145.05     35.31 o 
   5   2  14     2443.51     2315.56    109.32 o 
   6   2  14      793.46      752.52     76.50 o 
   7   2  14      107.03      180.00     59.74 o 
   1   3  14     3133.75     3184.73     61.82 o 
   2   3  14      664.34      690.72     33.86 o 
   3   3  14      334.24      370.12     39.66 o 
   4   3  14     1161.43     1144.75     68.72 o 
   5   3  14      455.92      587.41     62.02 o 
   6   3  14      465.22      364.65     63.61 o 
   0   4  14     2114.13     1936.00    109.88 o 
   1   4  14      414.00      389.43     29.75 o 
   2   4  14      782.65      744.04     42.67 o 
   3   4  14     1811.50     1743.21     68.19 o 
   4   4  14      101.19       83.31     50.33 o 
   5   4  14      104.03      222.16     51.55 o 
   6   4  14        2.72      108.17     59.90 o 
   1   5  14     5027.16     4868.66    113.72 o 
   2   5  14     4255.73     4418.25    102.01 o 
   3   5  14       70.50       22.64     26.45 o 
   4   5  14     1136.27     1124.78     69.70 o 
   5   5  14      591.48      724.53     91.07 o 
   6   5  14      347.05      467.26     74.90 o 
   0   6  14       37.71      115.08     64.49 o 
   1   6  14      896.96      873.69     56.25 o 
   2   6  14       34.70       16.70     31.94 o 
   3   6  14       83.94      108.98     41.26 o 
   4   6  14       12.12      156.25     52.97 o 
   5   6  14      315.63      262.73     68.52 o 
   1   7  14     1284.66     1317.97     87.07 o 
   2   7  14      631.60      640.57     60.39 o 
   3   7  14      250.61      312.72     58.30 o 
   4   7  14     1181.20     1309.69     90.83 o 
   0   8  14      505.81      654.86    105.49 o 
   1   8  14      596.42      523.06     72.28 o 
   2   8  14      198.05      271.01     63.52 o 
   3   8  14      715.03      751.01     82.42 o 
   1   1  15    11605.28    11892.26    144.77 o 
   2   1  15      308.05      356.72     27.37 o 
   3   1  15      515.47      452.16     32.53 o 
   4   1  15      434.05      460.40     41.93 o 
   5   1  15     3011.16     2902.22     97.51 o 
   6   1  15        2.25       79.20     47.66 o 
   0   2  15      114.41       96.08     31.48 o 
   1   2  15      173.49      207.02     24.49 o 
   2   2  15     1203.29     1119.42     40.93 o 
   3   2  15      748.31      770.20     39.22 o 
   4   2  15      574.52      642.84     53.82 o 
   5   2  15     1494.19     1606.47     91.68 o 
   6   2  15        8.39       86.88     70.21 o 
   1   3  15      699.87      669.67     32.73 o 
   2   3  15       21.30       26.12     27.48 o 
   3   3  15     1170.71     1162.26     57.59 o 
   4   3  15      358.45      418.68     54.06 o 
   5   3  15      149.62      144.33     51.00 o 
   6   3  15        0.55      114.60     71.94 o 
   0   4  15       71.48       85.34     38.79 o 
   1   4  15       76.93       91.73     27.60 o 
   2   4  15      116.31      118.48     31.63 o 
   3   4  15    10683.88    10859.97    195.07 o 
   4   4  15        6.60       31.08     33.06 o 
   5   4  15     1266.32     1125.41     82.05 o 
   6   4  15       26.67      164.99     66.40 o 
   1   5  15        9.25      159.67     50.53 o 
   2   5  15       11.85       77.61     40.81 o 
   3   5  15       55.58       42.02     38.29 o 
   4   5  15       41.78       -6.07     36.38 o 
   5   5  15       11.76       69.83     53.74 o 
   0   6  15        8.61      131.15     80.84 o 
   1   6  15     2187.45     2044.98     82.12 o 
   2   6  15       58.43       62.64     37.24 o 
   3   6  15     5803.74     5780.70    148.03 o 
   4   6  15        1.01       -6.81     41.79 o 
   5   6  15     1179.02     1220.35     90.62 o 
   1   7  15      702.84      674.29     71.91 o 
   2   7  15      117.60      222.43     61.94 o 
   3   7  15       97.44      153.41     55.05 o 
   4   7  15      121.85      172.99     66.80 o 
   0   8  15        6.59      -21.22     66.70 o 
   1   8  15       61.07      108.33     69.11 o 
   2   8  15       39.67      127.19     55.74 o 
   0   0  16    15561.40    16448.17    375.46 o 
   1   0  16     2493.09     2647.95     88.13 o 
   2   0  16     2144.82     2022.88     77.21 o 
   3   0  16     5139.27     4750.19    144.46 o 
   4   0  16      732.06      609.33     62.60 o 
   5   0  16     1244.99     1403.97     96.41 o 
   6   0  16     3158.68     2972.66    176.74 o 
   1   1  16      297.67      315.72     29.55 o 
   2   1  16      233.06      280.06     26.63 o 
   3   1  16       58.56       49.13     23.49 o 
   4   1  16      203.01      259.21     36.66 o 
   5   1  16      309.91      384.20     50.49 o 
   6   1  16      138.18      105.03     52.18 o 
   0   2  16     4267.12     4447.72    117.68 o 
   1   2  16     1143.00     1151.85     45.25 o 
   2   2  16      336.93      365.04     28.95 o 
   3   2  16     1036.32     1019.17     55.09 o 
   4   2  16       26.61       15.63     35.78 o 
   5   2  16      733.84      661.51     72.96 o 
   6   2  16      482.37      505.78     68.92 o 
   1   3  16      889.55      873.75     37.92 o 
   2   3  16      143.09      174.47     31.40 o 
   3   3  16      689.72      620.60     52.82 o 
   4   3  16     2077.70     2007.51     93.30 o 
   5   3  16      511.08      603.07     66.26 o 
   6   3  16      304.13      319.00     69.32 o 
   0   4  16       72.83       32.37     44.77 o 
   1   4  16        2.33       30.81     29.05 o 
   2   4  16      343.79      372.22     40.23 o 
   3   4  16      524.23      492.47     51.44 o 
   4   4  16       14.93      146.21     88.17 o 
   5   4  16       16.68       -7.67     38.96 o 
   1   5  16     3313.72     3384.87    100.34 o 
   2   5  16     3971.83     3904.20    100.74 o 
   3   5  16       35.56        9.79     34.49 o 
   4   5  16     2372.71     2239.29    106.32 o 
   5   5  16      656.88      750.57     77.57 o 
   0   6  16       82.58      172.14     78.94 o 
   1   6  16        5.55      150.08     43.02 o 
   2   6  16      134.82       44.90     39.39 o 
   3   6  16      216.63      244.34     54.49 o 
   4   6  16        4.46      129.96     79.40 o 
   1   7  16      921.17      902.99     79.36 o 
   2   7  16      634.61      668.00     72.49 o 
   3   7  16      104.82       69.25     58.90 o 
   0   8  16      594.42      730.26    117.46 o 
   1   8  16        1.76       96.58     71.20 o 
   1   1  17      222.64      258.46     29.68 o 
   2   1  17     5161.31     5084.56     92.79 o 
   3   1  17      309.61      244.63     35.96 o 
   4   1  17     4371.25     4415.46    121.73 o 
   5   1  17        0.83       41.96     43.95 o 
   6   1  17      866.02      972.28     92.92 o 
   0   2  17     4614.30     4278.83    119.95 o 
   1   2  17        9.13       77.49     28.52 o 
   2   2  17      230.46      239.62     28.38 o 
   3   2  17       69.97      114.78     37.96 o 
   4   2  17        1.48      -10.40     40.16 o 
   5   2  17        2.24       96.06     48.30 o 
   6   2  17      539.72      522.86     73.84 o 
   1   3  17       23.70       26.19     23.48 o 
   2   3  17      967.23      986.29     53.13 o 
   3   3  17      144.37      177.16     41.62 o 
   4   3  17      926.42      966.24     76.91 o 
   5   3  17      125.42      168.64     63.78 o 
   0   4  17     2077.25     2157.95     97.61 o 
   1   4  17      432.43      384.61     39.88 o 
   2   4  17     4515.49     4293.96    105.83 o 
   3   4  17       42.99      115.07     45.08 o 
   4   4  17      432.62      509.98     68.41 o 
   5   4  17        0.28       51.22     69.65 o 
   1   5  17        4.84      105.02     45.70 o 
   2   5  17        3.49        6.77     43.87 o 
   3   5  17        3.69      -24.91     41.53 o 
   4   5  17       14.06       55.38     48.98 o 
   0   6  17     6328.02     5946.98    235.02 o 
   1   6  17       57.85      122.40     47.86 o 
   2   6  17     1545.94     1453.56     80.85 o 
   3   6  17       19.84      126.30     51.67 o 
   1   7  17       75.78      130.90     63.54 o 
   2   7  17      718.94      830.22     92.52 o 
   0   0  18     7645.84     7364.47    238.62 o 
   1   0  18      360.15      396.29     50.19 o 
   2   0  18     1078.33     1113.00     67.31 o 
   3   0  18     2329.76     2378.77    111.04 o 
   4   0  18       40.49       75.55     51.48 o 
   5   0  18     2435.20     2218.14    148.94 o 
   1   1  18      400.79      390.82     35.70 o 
   2   1  18      482.96      432.55     39.12 o 
   3   1  18       25.91        6.02     25.92 o 
   4   1  18      509.91      525.09     53.44 o 
   5   1  18        3.45      -15.96     45.17 o 
   0   2  18     2481.49     2467.86    111.31 o 
   1   2  18      189.26      188.12     29.74 o 
   2   2  18      208.41      280.40     31.53 o 
   3   2  18     1510.95     1482.31     86.20 o 
   4   2  18      155.24      223.25     54.54 o 
   5   2  18      604.32      544.83     70.87 o 
   1   3  18     1202.01     1139.92     51.24 o 
   2   3  18      536.63      469.34     44.17 o 
   3   3  18      169.68      137.35     42.04 o 
   4   3  18     1017.48     1050.31     78.68 o 
   5   3  18      366.21      333.34     78.18 o 
   0   4  18      191.11      145.36     56.43 o 
   1   4  18      111.28      144.17     42.73 o 
   2   4  18      496.08      466.98     46.20 o 
   3   4  18      376.90      388.58     52.63 o 
   4   4  18      244.39      239.38     67.56 o 
   1   5  18     2068.21     1868.66     91.13 o 
   2   5  18     2081.21     2035.21    100.38 o 
   3   5  18       42.39       72.31     48.90 o 
   4   5  18     1422.61     1408.38     92.64 o 
   0   6  18      895.07      764.69    110.58 o 
   1   6  18       13.77       39.27     44.34 o 
   2   6  18        6.19      100.66     58.10 o 
   3   6  18      495.27      588.77     76.70 o 
   1   7  18      704.82      588.89     79.92 o 
   1   1  19     5826.41     5903.77    111.59 o 
   2   1  19      486.93      524.59     41.32 o 
   3   1  19      156.77      119.50     38.73 o 
   4   1  19      109.75       98.93     48.32 o 
   5   1  19     1315.35     1285.74     90.09 o 
   0   2  19        6.95       96.62     54.57 o 
   1   2  19      499.62      540.77     41.06 o 
   2   2  19       98.55      199.44     46.86 o 
   3   2  19      697.34      710.97     68.29 o 
   4   2  19       65.22      101.43     61.65 o 
   5   2  19      600.73      566.75     75.65 o 
   1   3  19     1309.34     1315.93     59.74 o 
   2   3  19        3.13       12.18     33.96 o 
   3   3  19       14.16      168.31     90.14 o 
   4   3  19        5.38       31.35     60.56 o 
   0   4  19       23.91       11.35     46.93 o 
   1   4  19      173.02      221.44     47.28 o 
   2   4  19      116.71      135.35     48.86 o 
   3   4  19     4519.63     4430.54    144.74 o 
   4   4  19       73.69      177.64     60.14 o 
   1   5  19       16.39       81.87     53.30 o 
   2   5  19      153.46       92.82     50.40 o 
   3   5  19       10.27       74.42     53.67 o 
   0   6  19      224.97      209.78     90.22 o 
   1   6  19      664.76      574.65     68.43 o 
   2   6  19        0.41       48.12     64.61 o 
   0   0  20     4027.54     3837.42    176.60 o 
   1   0  20     1161.04     1230.53     89.70 o 
   2   0  20      524.87      509.18     61.57 o 
   3   0  20     3407.33     3149.45    144.08 o 
   4   0  20       38.72      147.07    104.16 o 
   1   1  20      258.70      329.96     39.23 o 
   2   1  20        3.24       20.41     31.95 o 
   3   1  20       72.82      248.58     76.62 o 
   4   1  20       40.80       11.56     44.25 o 
   0   2  20     1965.51     2094.29     95.63 o 
   1   2  20      430.47      423.92     45.67 o 
   2   2  20      516.65      418.29     51.53 o 
   3   2  20      543.47      506.06     64.25 o 
   4   2  20      303.58      392.10     69.62 o 
   1   3  20      965.29     1018.74     61.92 o 
   2   3  20      440.13      421.08     54.75 o 
   3   3  20      131.57      134.79     51.59 o 
   4   3  20      794.61      839.28     84.50 o 
   0   4  20       86.61      188.75    160.13 o 
   1   4  20       22.02      150.13     49.41 o 
   2   4  20      117.05      190.79     57.85 o 
   3   4  20      188.93      188.32     65.24 o 
   1   5  20     2406.32     2606.51    118.61 o 
   2   5  20     1368.30     1314.42     90.57 o 
   1   1  21        5.21       82.23     54.42 o 
   2   1  21     1446.43     1418.00     72.92 o 
   3   1  21       18.21       45.62     49.47 o 
   4   1  21     3851.54     3935.90    157.39 o 
   0   2  21     1003.42      929.30     70.92 o 
   1   2  21       30.70      101.17     39.24 o 
   2   2  21      220.51      288.53     52.60 o 
   3   2  21      682.86      613.12     73.74 o 
   1   3  21       88.59      104.26     45.60 o 
   2   3  21      300.90      357.20     56.96 o 
   3   3  21       54.22       58.18     83.47 o 
   0   4  21     3402.02     3521.34    188.06 o 
   1   4  21       55.20       79.24     51.22 o 
   2   4  21      980.79     1038.97     85.91 o 
   0   0  22     1002.98      875.10    119.00 o 
   1   0  22       65.02      144.72     67.34 o 
   2   0  22     1251.29     1371.46    105.10 o 
   3   0  22      898.78      775.56    135.83 o 
   1   1  22        1.86       23.99     35.40 o 
   2   1  22      351.99      408.98     67.28 o 
   3   1  22        0.09      -26.37     57.38 o 
   0   2  22     2193.30     1946.39    129.33 o 
   1   2  22       39.31      136.45     50.65 o 
   2   2  22      583.64      602.60     68.65 o 
   1   3  22      454.17      551.22     73.62 o 
   2   3  22     1365.60     1335.64    103.83 o 
   1   1  23     1847.16     1925.08     94.30 o 
   0   2  23       69.04       68.56     90.80 o 
                                                 
